# Supplementary material for: Association Between Self-Reported Pornographic Consumption Habits and Anxiety and Depression: A Systematic Review and Meta-Analysis
Source: J Clin Med. 2026 Jun 27;15(13):5030. doi: 10.3390/jcm15135030 (PMC13362642; doi:10.3390/jcm15135030)
Supplement: Supplementary file 1 [file jcm-15-05030-s001.zip]

Archive with 3 entries (3 files):
- jcm-4325148 - PRISMA_2020_abstract_checklist_020526_JYT.pdf
- jcm-4325148 - PRISMA_2020_checklist_020526_JYT.pdf
- jcm-4325148-supplementary.pdf
